# Supplementary material for: Geographic and Socioeconomic Influence on Knowledge and Practices Related to Antimicrobial Resistance among Smallholder Pig Farmers in Uganda
Source: Antibiotics (Basel). 2022 Feb 15;11(2):251. doi: 10.3390/antibiotics11020251 (PMC8868422; doi:10.3390/antibiotics11020251)
Supplement: Supplementary file 1 [file antibiotics-11-00251-s001.zip]

Archive with 2 entries (2 files):
- antibiotics-1581440-suppl-File S2.pdf
- antibiotics-1581440-supplementary-file.pdf
